# Supplementary material for: Optimal Conspicuity of Liver Metastases in Virtual Monochromatic Imaging Reconstructions on a Novel Photon-Counting Detector CT—Effect of keV Settings and BMI
Source: Diagnostics (Basel). 2022 May 14;12(5):1231. doi: 10.3390/diagnostics12051231 (PMC9140684; doi:10.3390/diagnostics12051231)
Supplement: Supplementary file 1 [file diagnostics-12-01231-s001.zip]

Archive with 5 entries (5 files):
- Tabel S2.pdf
- Table S1.pdf
- Table S3.pdf
- Table S4.pdf
- Figure S1.gif
